# Supplementary material for: Do Molecular Fingerprints Identify Diverse Active Drugs in Large-Scale Virtual Screening? (No)
Source: Pharmaceuticals (Basel). 2024 Jul 26;17(8):992. doi: 10.3390/ph17080992 (PMC11356940; doi:10.3390/ph17080992)
Supplement: Supplementary file 1 [file pharmaceuticals-17-00992-s001.zip]

Archive with 1 entries (1 files):
- pharmaceuticals-3074092-supplementary.pdf
